# Supplementary material for: Impact of CYP2C19 metaboliser status on SSRI response: a retrospective study of 9500 participants of the Australian Genetics of Depression Study
Source: Pharmacogenomics J. 2022 Jan 29;22(2):130–5. doi: 10.1038/s41397-022-00267-7 (PMC8975743; doi:10.1038/s41397-022-00267-7)
Supplement: Supplementary file 2 — Supplementary Table S1 [file 41397_2022_267_MOESM2_ESM.xlsx]

## Sheet: Sheet1
Supplementary Table S1. CYP2C19 metabolism inference
Predicted Phenotype	Alleles (frequency)	Alleles (rs ID:G1:G2)
Ultrarapid metabolizer	*17/*17 (0.047)	rs12248560:T:T & rs4244285:G:G & rs4986893:G:G
Rapid metabolizer	*1/*17 (0.268)	rs12248560:C:T & rs4244285:G:G & rs4986893:G:G
Normal metabolizer	*1/*1 (0.405)	rs12248560:C:C & rs4244285:G:G & rs4986893:G:G
Intermediate metabolizer	*1/*2 (0.192)	(rs4244285:G:A & rs4986893:G:G) or (rs4244285:G:G & rs4986893:G:A) [one of *2 or *3 either with *1 or *17]
	*1/*3 (0.00031)
	*2/*17b (0.065)
	*3/*17b (0.0001)
Poor metabolizer	*2/*2 (0.020)	rs4244285:A:A
	*2/*3 (0)	rs4244285:G:A & rs4986893:G:A
	*3/*3 (0)	rs4986893:G:A
