# Supplementary material for: Impact of CYP2C19 metaboliser status on SSRI response: a retrospective study of 9500 participants of the Australian Genetics of Depression Study
Source: Pharmacogenomics J. 2022 Jan 29;22(2):130–5. doi: 10.1038/s41397-022-00267-7 (PMC8975743; doi:10.1038/s41397-022-00267-7)
Supplement: Supplementary file 3 — Supplementary Table S2 [file 41397_2022_267_MOESM3_ESM.xlsx]

## Sheet: Sheet1
Efficacy
Phenotype	Antidepressant	BETA	SE	P
Intermediate	Sertraline	-0.0443185	0.0612946	0.469655
Poor	Sertraline	0.334202	0.167082	0.0454757
Rapid	Sertraline	0.0225006	0.0614337	0.714173
Ultrarapid	Sertraline	-0.0310731	0.118046	0.792375
Intermediate	Escitalopram	0.0733697	0.0703238	0.296803
Poor	Escitalopram	0.231399	0.226673	0.307326
Rapid	Escitalopram	0.0860063	0.0689639	0.212353
Ultrarapid	Escitalopram	0.0324282	0.142512	0.819998
Intermediate	Citalopram	0.0490963	0.0933415	0.598899
Poor	Citalopram	0.125809	0.265722	0.635885
Rapid	Citalopram	-0.00838142	0.0915782	0.927078
Ultrarapid	Citalopram	-0.15007	0.185677	0.418959
Intermediate	All	0.0143277	0.0573513	0.802724
Poor	All	0.343398	0.164897	0.0372974
Rapid	All	0.0571031	0.0567802	0.314566
Ultrarapid	All	-0.059805	0.112296	0.594333
Tolerability (Stopped taking antidepressants due to side effects)
Phenotype	AD	BETA	SE	P
Intermediate	Sertraline	0.00628599	0.0771495	0.935062
Poor	Sertraline	-0.515206	0.222592	0.0206364
Rapid	Sertraline	-0.0841522	0.0787995	0.285553
Ultrarapid	Sertraline	0.0967995	0.152142	0.524617
Intermediate	Escitalopram	-0.0126168	0.0912755	0.890061
Poor	Escitalopram	0.290546	0.266291	0.275236
Rapid	Escitalopram	-0.190678	0.0923877	0.0390284
Ultrarapid	Escitalopram	0.0730905	0.183788	0.69086
Intermediate	Citalopram	0.0829449	0.121033	0.493151
Poor	Citalopram	-0.106649	0.329976	0.746543
Rapid	Citalopram	-0.140776	0.122069	0.248807
Ultrarapid	Citalopram	-0.0509725	0.241988	0.833168
Intermediate	All	-0.00187656	0.0736343	0.979668
Poor	All	-0.27103	0.209449	0.195659
Rapid	All	-0.187044	0.0747265	0.0123129
Ultrarapid	All	0.0589797	0.1466	0.687451
Side effects (reported at least one side-effect)
Phenotype	outcomes	BETA	SE	P
Intermediate	Sertraline	0.192129	0.0743798	0.00979217
Poor	Sertraline	0.20847	0.207138	0.314209
Rapid	Sertraline	-0.039072	0.0719457	0.587077
Ultrarapid	Sertraline	-0.0336639	0.141084	0.811408
Intermediate	Escitalopram	0.0907393	0.0843802	0.282213
Poor	Escitalopram	0.269465	0.266598	0.312135
Rapid	Escitalopram	-0.0872151	0.0810054	0.281633
Ultrarapid	Escitalopram	0.0404294	0.166115	0.807709
Intermediate	Citalopram	0.107012	0.105107	0.30862
Poor	Citalopram	0.224348	0.309191	0.468086
Rapid	Citalopram	0.115373	0.103503	0.264986
Ultrarapid	Citalopram	0.0126087	0.206866	0.951398
Intermediate	All	0.199782	0.215459	0.353801
Poor	All	0.260921	0.616457	0.672106
Rapid	All	0.0259745	0.208781	0.900991
Ultrarapid	All	0.042873	0.414892	0.917697
