# Supplementary material for: Impact of CYP2C19 metaboliser status on SSRI response: a retrospective study of 9500 participants of the Australian Genetics of Depression Study
Source: Pharmacogenomics J. 2022 Jan 29;22(2):130–5. doi: 10.1038/s41397-022-00267-7 (PMC8975743; doi:10.1038/s41397-022-00267-7)
Supplement: Supplementary file 4 — Supplementary Table S3 [file 41397_2022_267_MOESM4_ESM.xlsx]

## Sheet: Sheet1
Supplementary Table 3. Metaboliser status association with number of SSRI side effects
Phenotype		BETA	SE	P
Intermediate	Sertraline	0.29929	0.0966116	0.00195836
Poor	Sertraline	0.291012	0.263671	0.269771
Rapid	Sertraline	-0.0288735	0.0961603	0.763986
Ultrarapid	Sertraline	-0.15452	0.188384	0.412113
Intermediate	Escitalopram	0.0864117	0.106925	0.419044
Poor	Escitalopram	0.0855964	0.326015	0.792907
Rapid	Escitalopram	-0.0859954	0.10489	0.412339
Ultrarapid	Escitalopram	-0.262483	0.212586	0.217002
Intermediate	Citalopram	0.200312	0.124821	0.108657
Poor	Citalopram	-0.292377	0.353078	0.407699
Rapid	Citalopram	0.0869003	0.123089	0.480255
Ultrarapid	Citalopram	-0.00858562	0.246992	0.972273
Intermediate	All	0.197504	0.0704786	0.00508384
Poor	All	0.156711	0.199169	0.431402
Rapid	All	-0.0294339	0.0696676	0.672677
Ultrarapid	All	-0.094285	0.13721	0.491999
