# Supplementary material for: Impact of CYP2C19 metaboliser status on SSRI response: a retrospective study of 9500 participants of the Australian Genetics of Depression Study
Source: Pharmacogenomics J. 2022 Jan 29;22(2):130–5. doi: 10.1038/s41397-022-00267-7 (PMC8975743; doi:10.1038/s41397-022-00267-7)
Supplement: Supplementary file 5 — Supplementary Table S4 [file 41397_2022_267_MOESM5_ESM.xlsx]

## Sheet: Sheet1
Supplementary Table S3. Associaitons between metaboliser status and side effects
Phenotype	Side Effect	BETA	SE	P
Intermediate	Weight loss_Sertraline	0.716229	0.203828	0.000441587
Intermediate	Fatigue_Sertraline	0.307855	0.0921654	0.000837054
Intermediate	Drowsiness_Sertraline	0.251962	0.0906256	0.00543159
Ultrarapid	Trouble sleeping_Escitalopram	-0.702997	0.255346	0.00590314
Intermediate	Reduced sexual desire or potency_Escitalopram	0.203508	0.0762186	0.00758392
Ultrarapid	Dizziness_Citalopram	0.683497	0.259596	0.00846522
Intermediate	Headache_Citalopram	0.387982	0.155086	0.0123591
Intermediate	Trouble sleeping_Sertraline	0.205891	0.0840949	0.0143526
Ultrarapid	Sweating_Escitalopram	0.472891	0.204791	0.020936
Poor	Agitation_Sertraline	0.526876	0.231406	0.0227954
Intermediate	Nausea_Citalopram	0.308948	0.1398	0.0271099
Intermediate	Sweating_Escitalopram	0.243127	0.113068	0.0315343
Ultrarapid	Reduced sexual desire or potency_Citalopram	-0.450258	0.218601	0.0394251
Ultrarapid	Blurry vision_Escitalopram	-2.00492	1.00976	0.0470833
Intermediate	Shakes_Sertraline	0.21096	0.106519	0.0476486
Rapid	Weight loss_Escitalopram	-0.504743	0.262314	0.05433
Poor	Weight gain_Escitalopram	0.454189	0.237487	0.0558151
Poor	Headache_Escitalopram	-0.879315	0.469282	0.0609656
Intermediate	No side effects_Sertraline	-0.361012	0.198023	0.0682915
Rapid	Suicide attempt_Citalopram	-0.626341	0.346524	0.0706844
Rapid	Diarrhoea_Escitalopram	-0.298728	0.167164	0.0739325
Rapid	Other_Citalopram	-0.324629	0.183014	0.0760978
Intermediate	Reduced sexual desire or potency_Citalopram	0.177094	0.101741	0.0817465
Ultrarapid	Trouble sleeping_Sertraline	-0.318401	0.187466	0.0894231
Poor	Suicide attempt_Sertraline	0.582941	0.346484	0.0924819
Ultrarapid	Drowsiness_Escitalopram	-0.403214	0.240773	0.0939998
Poor	Reduced sexual desire or potency_Citalopram	-0.528795	0.319091	0.0974804
Intermediate	Reduced sexual desire or potency_Sertraline	0.109995	0.0677634	0.104543
Intermediate	Suicide attempt_Citalopram	0.420866	0.26074	0.1065
Intermediate	Constipation_Escitalopram	0.252836	0.159102	0.112029
Poor	Suicide ideation_Citalopram	-1.15952	0.730789	0.112587
Rapid	Trouble sleeping_Escitalopram	-0.161354	0.101788	0.112921
Intermediate	Muscular pain_Citalopram	0.50211	0.317322	0.113574
Ultrarapid	Weight loss_Sertraline	0.583988	0.372446	0.116885
Rapid	Agitation_Escitalopram	-0.191326	0.122317	0.117774
Intermediate	Weight loss_Escitalopram	-0.392507	0.258255	0.12855
Intermediate	Dizziness_Sertraline	0.133203	0.0878625	0.12951
Poor	Shakes_Escitalopram	0.530889	0.351196	0.13062
Ultrarapid	Fatigue_Citalopram	-0.537204	0.360239	0.135898
Intermediate	Agitation_Sertraline	0.144752	0.0975885	0.137997
Intermediate	Sweating_Sertraline	0.142223	0.0960344	0.138617
Poor	Suicide ideation_Sertraline	0.360202	0.243731	0.139443
Rapid	Dizziness_Sertraline	-0.135655	0.0922188	0.141289
Ultrarapid	No side effects_Sertraline	-0.677941	0.464642	0.144548
Intermediate	Anxiety_Citalopram	-0.248493	0.171952	0.148421
Intermediate	Nausea_Sertraline	0.118082	0.081718	0.14846
Ultrarapid	Headache_Sertraline	-0.282298	0.197944	0.153824
Rapid	Fatigue_Escitalopram	-0.148557	0.104339	0.154506
Ultrarapid	Diarrhoea_Escitalopram	-0.56521	0.397221	0.154762
Intermediate	Anxiety_Escitalopram	-0.178945	0.126209	0.156236
Rapid	Runny No side effects_Escitalopram	-0.533018	0.376081	0.156396
Intermediate	Dry Mouth_Escitalopram	0.131594	0.0931137	0.157579
Intermediate	Other_Escitalopram	0.186872	0.133396	0.161248
Poor	Vomit_Sertraline	-1.35743	1.01251	0.180034
Ultrarapid	Headache_Citalopram	0.390681	0.291462	0.180109
Ultrarapid	Weight gain_Escitalopram	-0.233576	0.175119	0.182264
Poor	Agitation_Escitalopram	-0.60613	0.469535	0.196733
Ultrarapid	Agitation_Escitalopram	0.278485	0.218332	0.202127
Ultrarapid	Nausea_Escitalopram	-0.264096	0.207274	0.202613
Intermediate	Muscular pain_Sertraline	0.234057	0.185403	0.206798
Intermediate	Weight gain_Citalopram	0.144731	0.114651	0.20682
Ultrarapid	Blurry vision_Citalopram	-1.274	1.02128	0.212232
Poor	Blurry vision_Sertraline	-0.89518	0.720625	0.214153
Ultrarapid	Agitation_Citalopram	0.373499	0.307588	0.22464
Poor	Fatigue_Sertraline	0.294175	0.242379	0.224862
Rapid	Vomit_Sertraline	-0.248567	0.213469	0.244255
Poor	Fatigue_Citalopram	-0.608353	0.529016	0.250156
Intermediate	Rash_Escitalopram	0.468042	0.410369	0.254062
Ultrarapid	Suicide attempt_Citalopram	0.520638	0.461849	0.259619
Poor	Sweating_Escitalopram	0.362572	0.322251	0.260537
Intermediate	Runny No side effects_Escitalopram	0.330871	0.294855	0.261799
Poor	Muscular pain_Sertraline	0.488684	0.435747	0.262082
Ultrarapid	Drowsiness_Citalopram	-0.35205	0.318993	0.269754
Poor	Sweating_Sertraline	0.265362	0.246572	0.281836
Intermediate	Headache_Sertraline	0.0981496	0.0912046	0.281861
Ultrarapid	Vomit_Escitalopram	-0.781408	0.729024	0.283785
Ultrarapid	Suicide attempt_Escitalopram	-0.495934	0.469821	0.29116
Poor	No side effects_Escitalopram	-1.06841	1.01331	0.291713
Rapid	Sweating_Escitalopram	0.118842	0.113997	0.297178
Ultrarapid	Constipation_Escitalopram	-0.415091	0.399019	0.29821
Rapid	Shakes_Citalopram	0.214557	0.206569	0.298958
Rapid	Other_Sertraline	0.116866	0.112667	0.299608
Intermediate	Shakes_Escitalopram	0.138065	0.133225	0.300051
Ultrarapid	Rash_Sertraline	-1.04663	1.02197	0.305772
Ultrarapid	Anxiety_Escitalopram	0.228079	0.224349	0.30933
Rapid	Anxiety_Escitalopram	-0.123452	0.121981	0.311507
Ultrarapid	Suicide ideation_Escitalopram	-0.256066	0.254309	0.313978
Ultrarapid	Runny No side effects_Escitalopram	-1.02562	1.02197	0.315585
Intermediate	Shakes_Citalopram	0.209401	0.208787	0.315889
Poor	Drowsiness_Escitalopram	0.29569	0.296291	0.318294
Ultrarapid	Suicide ideation_Citalopram	0.297875	0.299607	0.320115
Rapid	Rash_Escitalopram	0.406074	0.410348	0.322377
Poor	No side effects_Citalopram	0.482575	0.488289	0.323006
Ultrarapid	Shakes_Citalopram	0.371502	0.376571	0.323868
Ultrarapid	Other_Sertraline	-0.243959	0.248765	0.32675
Intermediate	Anxiety_Sertraline	0.0959483	0.098133	0.328204
Poor	Constipation_Citalopram	-0.997209	1.02001	0.328251
Rapid	Constipation_Escitalopram	0.154279	0.160036	0.335032
Intermediate	Suicide ideation_Sertraline	0.0952328	0.0988532	0.335359
Ultrarapid	Muscular pain_Sertraline	-0.448981	0.467849	0.337221
Poor	Anxiety_Sertraline	0.240802	0.251366	0.338077
Rapid	Nausea_Citalopram	0.135281	0.14277	0.343359
Poor	Shakes_Sertraline	0.261143	0.276578	0.345071
Rapid	Weight loss_Citalopram	0.380328	0.404899	0.347568
Rapid	Drowsiness_Escitalopram	-0.0979276	0.105015	0.351075
Ultrarapid	Diarrhoea_Citalopram	-0.669999	0.73602	0.362665
Poor	Constipation_Sertraline	0.309626	0.340657	0.363398
Ultrarapid	Trouble sleeping_Citalopram	-0.265767	0.298925	0.373963
Ultrarapid	Constipation_Sertraline	-0.269413	0.308162	0.381978
Ultrarapid	Sweating_Citalopram	0.258758	0.296884	0.383437
Intermediate	Diarrhoea_Citalopram	0.228313	0.264187	0.387474
Rapid	No side effects_Sertraline	-0.158383	0.184828	0.391489
Rapid	Weight gain_Citalopram	0.0973571	0.113694	0.391825
Ultrarapid	Constipation_Citalopram	0.336157	0.39422	0.393817
Poor	Dizziness_Citalopram	0.338634	0.398973	0.396013
Rapid	Muscular pain_Sertraline	0.15789	0.188271	0.401677
Rapid	Dizziness_Citalopram	0.130032	0.15601	0.404569
Poor	Dry Mouth_Citalopram	-0.324383	0.391367	0.407191
Rapid	Agitation_Citalopram	0.140858	0.17024	0.408006
Intermediate	Suicide attempt_Sertraline	0.128264	0.156309	0.411885
Poor	Fatigue_Escitalopram	0.241506	0.29498	0.412947
Ultrarapid	Headache_Escitalopram	-0.187604	0.229756	0.414195
Poor	Diarrhoea_Citalopram	0.508728	0.623173	0.414299
Intermediate	Drowsiness_Citalopram	0.113279	0.140395	0.419748
Intermediate	Fatigue_Citalopram	0.117967	0.14626	0.419923
Intermediate	Constipation_Citalopram	0.17176	0.21692	0.428468
Intermediate	No side effects_Escitalopram	0.153649	0.19416	0.428739
Intermediate	Vomit_Sertraline	0.149938	0.19129	0.433141
Intermediate	Agitation_Citalopram	0.134648	0.172195	0.434243
Ultrarapid	Dry Mouth_Sertraline	-0.123718	0.159838	0.438917
Ultrarapid	Muscular pain_Escitalopram	-0.401675	0.52375	0.443128
Intermediate	Fatigue_Escitalopram	-0.0799095	0.104844	0.445954
Intermediate	Dizziness_Citalopram	0.11928	0.157991	0.45026
Poor	Other_Sertraline	-0.266244	0.353023	0.45074
Rapid	Trouble sleeping_Citalopram	-0.10502	0.140441	0.454586
Rapid	Suicide ideation_Escitalopram	-0.0859076	0.115431	0.456737
Rapid	Runny No side effects_Citalopram	-0.311519	0.420042	0.458307
Ultrarapid	Dry Mouth_Citalopram	-0.193795	0.263134	0.461433
Poor	Weight gain_Sertraline	0.147151	0.199849	0.461542
Intermediate	Blurry vision_Sertraline	-0.132101	0.181801	0.467458
Ultrarapid	Dry Mouth_Escitalopram	-0.141325	0.197463	0.474174
Rapid	Headache_Escitalopram	0.0730601	0.10452	0.484547
Ultrarapid	Vomit_Citalopram	0.440265	0.63961	0.491243
Ultrarapid	Diarrhoea_Sertraline	-0.187613	0.278474	0.50049
Intermediate	Suicide ideation_Escitalopram	-0.0790328	0.117539	0.501332
Rapid	Muscular pain_Escitalopram	0.139399	0.209162	0.505115
Rapid	Vomit_Citalopram	0.24167	0.364288	0.507072
Rapid	Suicide attempt_Escitalopram	-0.126781	0.191321	0.507548
Rapid	Dry Mouth_Escitalopram	0.0610098	0.0925056	0.509559
Poor	Headache_Sertraline	-0.175695	0.268127	0.512294
Poor	Suicide attempt_Citalopram	-0.673285	1.02993	0.513292
Intermediate	Other_Sertraline	0.0737382	0.114387	0.519161
Rapid	Fatigue_Citalopram	-0.0973373	0.151447	0.52041
Intermediate	Trouble sleeping_Escitalopram	0.063147	0.099135	0.524138
Ultrarapid	Dizziness_Escitalopram	0.12367	0.198171	0.532591
Intermediate	Weight gain_Sertraline	0.0455553	0.0751095	0.544171
Intermediate	Agitation_Escitalopram	-0.0726076	0.1212	0.549125
Intermediate	Runny No side effects_Citalopram	-0.244413	0.419952	0.560565
Rapid	Suicide ideation_Sertraline	0.0571855	0.0991415	0.56407
Rapid	Suicide attempt_Sertraline	-0.094999	0.165194	0.565241
Poor	Constipation_Escitalopram	-0.341836	0.597978	0.567557
Poor	Suicide ideation_Escitalopram	0.192448	0.338283	0.569426
Ultrarapid	Agitation_Sertraline	-0.113721	0.203706	0.576665
Ultrarapid	Rash_Escitalopram	0.421388	0.768461	0.58345
Poor	Sweating_Citalopram	0.230081	0.420525	0.584291
Poor	Reduced sexual desire or potency_Sertraline	0.100677	0.1841	0.584475
Poor	Weight gain_Citalopram	-0.185679	0.346338	0.591875
Intermediate	Dry Mouth_Citalopram	-0.0680021	0.127243	0.593047
Rapid	Diarrhoea_Sertraline	-0.0697269	0.134909	0.605265
Poor	Anxiety_Escitalopram	-0.205757	0.404255	0.610768
Rapid	Drowsiness_Citalopram	0.0703099	0.140171	0.615947
Ultrarapid	Weight gain_Sertraline	-0.0751905	0.149972	0.616116
Poor	Blurry vision_Escitalopram	-0.36397	0.727477	0.616851
Rapid	Dry Mouth_Citalopram	0.0613131	0.122614	0.617039
Intermediate	Dry Mouth_Sertraline	0.0384585	0.0787929	0.625482
Rapid	Vomit_Escitalopram	0.117701	0.241564	0.626085
Poor	Other_Escitalopram	-0.228753	0.470553	0.62687
Poor	Other_Citalopram	-0.257498	0.531202	0.627856
Intermediate	Diarrhoea_Escitalopram	-0.0774407	0.160044	0.628477
Intermediate	Rash_Citalopram	0.249564	0.520511	0.631611
Poor	Blurry vision_Citalopram	-0.485229	1.02666	0.636479
Intermediate	Dizziness_Escitalopram	0.0464438	0.101622	0.647652
Intermediate	Weight loss_Citalopram	-0.216324	0.479312	0.651758
Rapid	Reduced sexual desire or potency_Escitalopram	-0.0337169	0.0756	0.655604
Poor	Dizziness_Escitalopram	-0.146325	0.333108	0.660465
Intermediate	Sweating_Citalopram	0.0708367	0.161912	0.661747
Poor	Nausea_Citalopram	0.164355	0.38292	0.667766
Ultrarapid	Anxiety_Citalopram	0.130207	0.305049	0.669496
Ultrarapid	No side effects_Escitalopram	-0.1828	0.433498	0.673254
Ultrarapid	Weight loss_Citalopram	0.315565	0.772684	0.682979
Rapid	Sweating_Sertraline	0.0388601	0.0976873	0.690777
Intermediate	Suicide attempt_Escitalopram	0.0728923	0.184856	0.693346
Rapid	No side effects_Citalopram	0.0791113	0.202007	0.695335
Rapid	Reduced sexual desire or potency_Sertraline	-0.0262843	0.0680897	0.699478
Poor	Agitation_Citalopram	-0.205537	0.533383	0.699981
Rapid	Rash_Citalopram	0.200545	0.520903	0.700241
Rapid	Constipation_Citalopram	0.0835631	0.218282	0.701852
Rapid	Weight gain_Escitalopram	0.0310646	0.081871	0.704366
Poor	Dizziness_Sertraline	0.0893114	0.238369	0.707901
Ultrarapid	Reduced sexual desire or potency_Sertraline	-0.0499197	0.133751	0.708977
Rapid	Runny No side effects_Sertraline	-0.110959	0.29824	0.709858
Rapid	Reduced sexual desire or potency_Citalopram	0.0370447	0.101396	0.714853
Intermediate	Blurry vision_Citalopram	-0.106757	0.297602	0.719802
Poor	Diarrhoea_Escitalopram	-0.187441	0.522676	0.719881
Rapid	Muscular pain_Citalopram	0.122849	0.343228	0.720401
Intermediate	Constipation_Sertraline	0.0488026	0.139663	0.726765
Poor	Drowsiness_Sertraline	-0.0927011	0.26747	0.728903
Ultrarapid	No side effects_Citalopram	-0.152	0.439917	0.729704
Ultrarapid	Other_Citalopram	0.108464	0.323665	0.737541
Poor	Nausea_Escitalopram	0.0967139	0.291592	0.740135
Rapid	No side effects_Escitalopram	0.0631724	0.195167	0.746177
Rapid	Rash_Sertraline	0.100037	0.31113	0.747809
Intermediate	Runny No side effects_Sertraline	-0.0959065	0.298303	0.747826
Intermediate	No side effects_Citalopram	0.0647678	0.205591	0.752737
Poor	Rash_Sertraline	-0.320889	1.02408	0.75402
Poor	Weight loss_Sertraline	-0.226932	0.729909	0.755873
Rapid	Anxiety_Citalopram	-0.0497015	0.162176	0.75925
Rapid	Weight gain_Sertraline	-0.0229865	0.0755193	0.760839
Rapid	Diarrhoea_Citalopram	0.0795122	0.272267	0.770258
Intermediate	Headache_Escitalopram	-0.0309573	0.108897	0.776196
Rapid	Sweating_Citalopram	0.0457977	0.161239	0.776382
Ultrarapid	Blurry vision_Sertraline	-0.0997705	0.35617	0.779385
Ultrarapid	Shakes_Escitalopram	0.0752308	0.26884	0.779604
Ultrarapid	Suicide attempt_Sertraline	-0.0876891	0.324933	0.787262
Poor	Trouble sleeping_Escitalopram	0.0752882	0.302106	0.803197
Rapid	Fatigue_Sertraline	-0.0242332	0.0981425	0.804971
Ultrarapid	Sweating_Sertraline	0.0448944	0.189649	0.812871
Ultrarapid	Runny No side effects_Sertraline	0.125495	0.535197	0.81461
Rapid	Weight loss_Sertraline	-0.0577497	0.246347	0.814655
Poor	Weight loss_Citalopram	0.244065	1.05489	0.817031
Intermediate	Rash_Sertraline	-0.074601	0.328631	0.82042
Poor	Muscular pain_Escitalopram	-0.164211	0.729504	0.821901
Rapid	Shakes_Escitalopram	-0.0302526	0.136138	0.824142
Poor	Runny No side effects_Sertraline	0.160328	0.735147	0.82736
Ultrarapid	Fatigue_Escitalopram	-0.043522	0.208931	0.834988
Poor	Dry Mouth_Escitalopram	0.0588272	0.285815	0.83693
Rapid	Drowsiness_Sertraline	-0.0179386	0.0952107	0.850555
Poor	Headache_Citalopram	0.0762058	0.448712	0.865142
Ultrarapid	Other_Escitalopram	0.0454295	0.275156	0.868862
Rapid	Shakes_Sertraline	0.0179136	0.110766	0.871523
Ultrarapid	Muscular pain_Citalopram	-0.118239	0.750046	0.874738
Ultrarapid	Drowsiness_Sertraline	0.0288791	0.18349	0.874939
Rapid	Blurry vision_Sertraline	-0.0270355	0.175514	0.877581
Ultrarapid	Weight loss_Escitalopram	-0.0721701	0.4757	0.879413
Rapid	Other_Escitalopram	-0.020678	0.137798	0.880717
Rapid	Agitation_Sertraline	0.014961	0.0999005	0.880955
Ultrarapid	Shakes_Sertraline	0.0318729	0.214875	0.882081
Poor	No side effects_Sertraline	0.0690123	0.469135	0.883049
Intermediate	Vomit_Escitalopram	-0.0362643	0.257189	0.887868
Ultrarapid	Reduced sexual desire or potency_Escitalopram	-0.0207326	0.153514	0.89257
Poor	Reduced sexual desire or potency_Escitalopram	-0.0314321	0.235986	0.894039
Rapid	Dizziness_Escitalopram	-0.0132655	0.100863	0.895364
Ultrarapid	Nausea_Sertraline	-0.0213067	0.162557	0.895718
Rapid	Trouble sleeping_Sertraline	-0.0113937	0.0870822	0.895903
Poor	Trouble sleeping_Citalopram	-0.0511664	0.394399	0.896778
Poor	Nausea_Sertraline	-0.0292744	0.228282	0.897961
Rapid	Nausea_Escitalopram	-0.0119161	0.094617	0.899779
Poor	Shakes_Citalopram	-0.0737504	0.613564	0.904325
Poor	Diarrhoea_Sertraline	0.0425295	0.35558	0.904795
Ultrarapid	Nausea_Citalopram	0.0331679	0.288699	0.908534
Rapid	Headache_Sertraline	0.0106054	0.092321	0.908544
Intermediate	Vomit_Citalopram	-0.0448648	0.396017	0.909801
Ultrarapid	Anxiety_Sertraline	-0.0216918	0.196264	0.911994
Poor	Runny No side effects_Escitalopram	-0.113283	1.0267	0.912142
Rapid	Dry Mouth_Sertraline	0.00855825	0.0788272	0.913544
Intermediate	Drowsiness_Escitalopram	0.0110225	0.104636	0.916105
Ultrarapid	Vomit_Sertraline	0.0370175	0.380965	0.922593
Poor	Drowsiness_Citalopram	0.0375936	0.395537	0.92428
Ultrarapid	Fatigue_Sertraline	0.0174728	0.189558	0.926558
Ultrarapid	Suicide ideation_Sertraline	0.0162494	0.194801	0.933521
Poor	Weight loss_Escitalopram	-0.0597556	0.731612	0.934904
Poor	Suicide attempt_Escitalopram	-0.0465848	0.604275	0.93855
Rapid	Constipation_Sertraline	0.00983432	0.140477	0.944189
Intermediate	Trouble sleeping_Citalopram	0.0096991	0.138663	0.944235
Rapid	Blurry vision_Citalopram	-0.0182593	0.285367	0.948982
Rapid	Anxiety_Sertraline	-0.00636215	0.0998746	0.949208
Poor	Anxiety_Citalopram	-0.0284397	0.448517	0.949441
Ultrarapid	Rash_Citalopram	0.0636815	1.06575	0.952353
Intermediate	Weight gain_Escitalopram	-0.0049826	0.0838782	0.952631
Intermediate	Blurry vision_Escitalopram	-0.0115344	0.203138	0.954719
Rapid	Headache_Citalopram	0.00901247	0.165832	0.956659
Intermediate	Other_Citalopram	-0.00885769	0.170839	0.95865
Poor	Trouble sleeping_Sertraline	0.0122026	0.236722	0.958889
Intermediate	Muscular pain_Escitalopram	-0.0111821	0.222246	0.959872
Intermediate	Suicide ideation_Citalopram	-0.00806203	0.16815	0.96176
Rapid	Nausea_Sertraline	-0.00393251	0.0829202	0.962174
Poor	Dry Mouth_Sertraline	0.00937981	0.216036	0.965368
Rapid	Blurry vision_Escitalopram	-0.00735283	0.198881	0.970508
Poor	Vomit_Citalopram	-0.0356415	1.04441	0.972777
Poor	Vomit_Escitalopram	-13.6964	434.345	0.974844
Intermediate	Nausea_Escitalopram	-0.00281937	0.0963657	0.97666
Intermediate	Diarrhoea_Sertraline	0.0036947	0.132965	0.977832
Ultrarapid	Weight gain_Citalopram	0.00637944	0.232135	0.978076
Poor	Muscular pain_Citalopram	-13.651	532.357	0.979542
Ultrarapid	Dizziness_Sertraline	-0.00422094	0.17516	0.980775
Poor	Rash_Escitalopram	-13.575	721.634	0.984991
Ultrarapid	Runny No side effects_Citalopram	-15.4149	979	0.987437
Poor	Rash_Citalopram	-13.647	872.669	0.987523
Poor	Runny No side effects_Citalopram	-15.461	1442.27	0.991447
Rapid	Suicide ideation_Citalopram	0.000432489	0.166166	0.997923
